# Supplementary material for: Strain Background Modifies Phenotypes in the ATP8B1-Deficient Mouse
Source: PLoS One. 2010 Feb 1;5(2):e8984. doi: 10.1371/journal.pone.0008984 (PMC2813882; doi:10.1371/journal.pone.0008984)
Supplement: File S3 — (0.01 MB TXT) [file pone.0008984.s003.txt]

######################################################################
#                   Factorial analysis code
######################################################################
#
# Version 1 by Sohela Shah and Saunak Sen
# Date 11 September 2009
#
#######################################################################
# This program is free software: you can redistribute it and/or modify
# it under the terms of the GNU General Public License as published by
# the Free Software Foundation, either version 3 of the License, or
# any later version.

# This program is distributed in the hope that it will be useful, but
# WITHOUT ANY WARRANTY; without even the implied warranty of
# MERCHANTABILITY or FITNESS FOR A PARTICULAR PURPOSE.  See the GNU
# General Public License for more details.
#
# A copy of the GNU General Public License is available at
# http://www.gnu.org/licenses/.
#######################################################################
# This code is meant to accompany the paper entitled Strain Background 
# Modifies Phenotypes in the Atp8b1-Deficient Mouse 
# by S. Shah, U.R. Sanford, J. Vargas, H. Xu, A. Groen, 
# C.C. Paulusma, L. Pawlikowska, S. Sen, R.P.J. Oude Elferink, 
# L.N. Bull
########################################################################
# Our objective is to analyze the serum bile salt data to discover differences 
# between strains (C57BL/6, 129S, and F1), genotype (mutant or wild type), 
# the diet regime (control or cholate), and sex.  The initial (base) 
# analysis focused on these factors and their interaction. Two 129S sub-strains 
# (129S1 and 129S4) were used. These were combined into one group for both pure
# strains and F1 mice.


# input data files

serum.bs<- read.delim("/Users/sohelashah/Documents/Cholestasis/Mouse data/R files/R-serum-bile-salts-ave-corrected.txt")

# keep subset to rows with meaningful data, remove rows with no data

idx <- complete.cases(serum.bs[,2])
serum.bs <- serum.bs [idx,]

idx.c <- c(1:4,6:8,10,12,16:19)

serumdat<-serum.bs[,idx.c]

# assign column names

names(serumdat)<-c("mouse", "conc.1", "date.1",
                     "conc.base", "tp.1",
                     "conc.2", "date.2","conc.sac",
                     "tp.2", "strain",
                     "sex",
                     "genotype",
                     "diet")

# make factors

serumdat$strain <- as.factor(as.character(serumdat$strain))
serumdat$sex <- as.factor(as.character(serumdat$sex))
serumdat$genotype <- as.factor(as.character(serumdat$genotype))
serumdat$diet <- as.factor(as.character(serumdat$diet))

# combine the 2 S129 strains

serumdat$strain2 <- serumdat$strain
idx <- grep("S",as.character(serumdat$strain))
serumdat$strain2 <- as.character(serumdat$strain2)
serumdat$strain2[idx] <- "S129"
serumdat$strain2 <- as.factor(serumdat$strain2)

# combine the 2 F1 strains
serumdat$strainC <- serumdat$strain2
idx <- grep("F",as.character(serumdat$strain2))
serumdat$strainC <- as.character(serumdat$strainC)
serumdat$strainC[idx] <- "F1"
serumdat$strainC <- as.factor(serumdat$strainC)

contrasts(serumdat$strainC) <- contr.treatment(3)
 serumdat$diet <- relevel(serumdat$diet,2)
 serumdat$genotype <- relevel(serumdat$genotype,2)


# make fake new data to get estimates effects for each #combination of four factors

x1 <- as.factor(rep(c("F","M"),c(12,12)))
 x2 <- rep(c("Control","Cholate"),c(6,6))
 x2 <- as.factor(c(x2,x2))
 x3 <- rep(c("B6","S129","F1"),c(2,2,2))
 x3 <- as.factor(c(x3,x3,x3,x3))
 x4 <- as.factor(rep(c("WT","Mutant"),6))
 newdata <- data.frame(sex=x1,diet=x2,strainC=x3,genotype=x4)


# Generalized linear mode for stepwise regression

fitbic <- function(formula,data,...)
  {
    git <- glm(as.formula(formula),data=data,...)
    # hit <- step(git,k=log(nrow(git$qr$qr)),trace=0)
    hit <- step(git,k=log(length(git$residuals)),trace=0)
    # print(summary(hit)$call)
    # print(summary(hit)$coefficients,digits=3)
    print(summary(hit),sign=FALSE,digits=2)
    hit
  }

plotpheno <- function(x,y,z,xlab="",ylab="",fac=0,cex=0.7)
  {
    xylim <- range(c(x,fac+y),na.rm=T)
    plot(x,y,xlim=xylim,ylim=xylim-fac,xlab=xlab,ylab=ylab,type="n")
    # open circles
    points(x[z],y[z],pch=21,cex=cex)
    # solid circles
    points(x[!z],y[!z],pch=19,cex=cex)
    lines(xylim,xylim-fac)
  }

form.a <- "strainC*diet*genotype*sex"

form.start <- "log(conc.base) ~"
form.end <- "log(conc.sac) ~"
idx.se <- complete.cases(serumdat$conc.base,serumdat$conc.sac)

idx <- which ( (!is.na(serumdat$conc.base)) & (!is.na(serumdat$conc.sac)) &  (serumdat$conc.base!=0) & ( serumdat$conc.sac!=0) )
serumdat.comp<-serumdat[idx,]

# Fit baseline serum bile salt data  using fitbit function 

hit0 <- fitbic( as.formula(paste(form.start,form.a)), data=serumdat.comp )

# Print fitted (predicted) medians for each group of mice (by sex, diet, genotype, and strain)

cbind(newdata,est=round(exp(predict(hit0,newdata,interval="confidence"))*10)/10)

# Fit post-diet serum bile salt data  using fitbit function 

hit1 <- fitbic( as.formula(paste(form.end,form.a)), data=serumdat.comp )

# Print fitted (predicted) medians for each group of mice (by sex, diet, genotype, and strain)

cbind(newdata,est=round(exp(predict(hit1,newdata,interval="confidence"))*100)/100)
